# Supplementary material for: The Characteristics, Distribution, Function, and Origin of Alternative Lateral Horse Gaits
Source: Animals (Basel). 2023 Aug 8;13(16):2557. doi: 10.3390/ani13162557 (PMC10451235; doi:10.3390/ani13162557)
Supplement: Supplementary file 1 [file animals-13-02557-s001.zip]

Archive with 1 entries (1 files):
- animals-2481173-supplementary.pdf
